# Supplementary material for: Development of Tools to Understand the Relationship between Good Management Practices and Nest Losses in Meliponiculture: A Pilot Study in Latin American Countries
Source: Insects. 2024 Sep 19;15(9):715. doi: 10.3390/insects15090715 (PMC11432252; doi:10.3390/insects15090715)
Supplement: Supplementary file 1 [file insects-15-00715-s001.zip]

Archive with 1 entries (1 files):
- insects-3174414-supplementary.pdf
